# Supplementary material for: Integration of Hyperspectral Imaging and Deep Learning for Discrimination of Fumigated Lilies and Prediction of Quality Indicator Contents
Source: Foods. 2025 Feb 27;14(5):825. doi: 10.3390/foods14050825 (PMC11898805; doi:10.3390/foods14050825)
Supplement: Supplementary file 1 [file foods-14-00825-s001.zip]

Archive with 1 entries (1 files):
- foods-3440529-supplementary.pdf
